# Supplementary material for: Sociodemographic characteristics, community engagement and stigma among Men who have Sex with Men (MSM) who attend MSM-led versus public sexual health clinics: A cross-sectional survey in China
Source: PLoS One. 2024 Oct 16;19(10):e0310957. doi: 10.1371/journal.pone.0310957 (PMC11482664; doi:10.1371/journal.pone.0310957)
Supplement: S1 Dataset — (XLSX) [file pone.0310957.s003.xlsx]

## Sheet: merge版本
site	Test	Donation	Donation amount	Donation amount group	Postcard	NG	CT	A1	A1.1	A2	A3	A3.1	A4	A4.1	A5	A5.1	A6	A6.1	A7	A8	A9	A10	B1	B2	B3	B3.1	B4.1	B4.2	B4.3	B4.4	B4.5	B4.6	B5.1	B5.2	B5.3	B6	B7	B7.1	B8	B8.1	B8.2	B8.3	B8.4	B8.5	B8.6	C1.1	C1.2	C1.3	C1.4
1	2	0	-3	4	0	0	0	37	4	1	1. 未婚	1	3	1	4	3	2	1	1	1	1	1	1	1	skip	1	2	2	1	2	2	2	1	1	2	3	3	1		2	2	1	2	2	2	3	3	3	3
1	2	0	-3	4	0	0	0	39	4	1	2	2	4	2	5	3	1	2	1	1	1	1	-3	skip	skip	skip	-3	-3	-3	-3	-3	-3	skip	skip	skip	skip	skip	skip		-3	-3	-3	-3	-3	-3	skip	skip	skip	skip
1	2	0	-3	4	0	0	0	44	4	1	3	2	2	1	1	1	3	1	1	1	1	1	1	1	skip	1	2	2	2	1	2	2	1	1	1	3	3	1		2	2	1	2	2	2	2	2	2	2
1	2	0	-3	4	0	0	0	42	4	1	1. 未婚	1	4	2	5	3	2	1	1	1	1	1	1	1	skip	1	1	2	2	2	2	2	1	1	2	3	2	1		2	2	2	2	2	1	3	3	3	1
1	2	0	-3	4	0	0	0	40	4	1	3	2	4	2	3	2	2	1	1	1	2	1	2	skip	1	1	2	2	2	1	2	2	1	1	1	3	3	1		2	2	2	2	2	1	1	1	1	1
1	2	0	-3	4	0	0	0	35	4	1	1. 未婚	1	2	1	3	2	2	1	2	1	1	1	2	skip	3	2	2	2	2	1	2	2	1	1	2	2	3	1		2	1	1	2	2	2	3	3	3	3
1	2	0	-3	4	0	0	0	45	4	1	2	2	2	1	4	3	2	1	2	1	1	1	2	skip	4	2	2	2	2	1	2	2	1	1	2	1	2	1		2	2	2	1	2	2	3	2	3	3
1	2	0	-3	4	0	0	0	32	3	1	1. 未婚	1	3	1	3	2	2	1	1	1	1	1	1	1	skip	1	2	2	2	1	2	2	1	1	2	3	2	1		2	1	1	1	2	2	3	3	3	1
1	2	0	-3	4	0	0	0	49	4	1	2	2	2	1	4	3	3	1	2	1	1	1	2	skip	9	2	2	2	2	1	2	2	1	1	2	1	3	1		2	2	2	2	2	1	3	3	3	3
1	2	0	-3	4	0	0	0	42	4	1	3	2	2	1	3	2	3	1	1	1	1	1	2	skip	1	1	2	2	2	1	2	2	2	1	2	skip	3	1		2	2	2	2	2	1	3	3	3	3
1	2	0	-3	4	0	0	0	40	4	1	2	2	2	1	3	2	2	1	2	1	1	1	2	skip	2	2	2	2	2	1	2	2	1	1	2	3	2	1		2	2	2	1	2	2	3	3	3	3
1	2	0	-3	4	0	0	0	47	4	1	2	2	3	1	3	2	2	1	2	1	1	1	2	skip	5	2	2	2	2	1	2	2	2	1	2	skip	3	1		2	2	2	2	2	1	3	3	3	1
1	2	0	-3	4	0	0	0	50	4	2	4	2	3	1	4	3	1	2	2	1	1	1	-3	skip	skip	skip	-3	-3	-3	-3	-3	-3	skip	skip	skip	skip	skip	skip		-3	-3	-3	-3	-3	-3	skip	skip	skip	skip
1	2	0	-3	4	0	0	0	43	4	1	2	2	3	1	1	1	3	1	2	1	1	1	3	1	1	2	2	2	2	2	1	2	1	1	1	2	3	1		1	2	2	2	2	2	2	2	2	2
1	2	0	-3	4	0	0	0	35	4	1	2	2	2	1	4	3	3	1	2	1	1	1	3	1	2	2	1	2	2	1	2	2	1	1	1	1	3	1		2	2	2	2	2	1	3	3	3	3
1	2	0	-3	4	0	0	0	59	4	2	2	2	3	1	2	1	1	2	2	2	1	1	-3	skip	skip	skip	-3	-3	-3	-3	-3	-3	skip	skip	skip	skip	skip	skip		-3	-3	-3	-3	-3	-3	skip	skip	skip	skip
1	2	0	-3	4	0	0	0	28	2	1	1. 未婚	1	3	1	4	3	3	1	2	1	1	1	1	3	skip	2	1	2	2	2	2	2	1	1	1	1	3	1		2	2	2	2	2	1	2	2	1	1
1	2	0	-3	4	0	0	0	20	1	1	1. 未婚	1	3	1	4	3	3	1	2	1	1	1	3	5	5	2	1	2	2	1	2	2	1	1	1	1	3	1		2	2	2	1	1	2	3	3	3	3
1	2	0	-3	4	0	0	0	33	3	1	3	2	3	1	3	2	2	1	2	1	1	1	3	1	2	2	1	2	2	2	2	2	1	1	2	2	2	1		2	2	1	1	2	2	3	2	2	1
1	2	0	-3	4	0	0	0	23	1	1	1. 未婚	1	2	1	3	2	3	1	2	1	1	1	2	skip	10	2	2	1	1	1	1	2	2	2	1	skip	2	1		2	2	2	2	2	1	2	2	2	3
1	2	0	-3	4	0	0	0	26	2	1	1. 未婚	1	4	2	4	3	2	1	2	1	1	1	2	skip	5	2	2	2	2	1	1	2	2	2	1	skip	3	1		2	2	2	1	2	2	3	3	3	3
1	2	0	-3	4	0	0	0	31	3	1	1. 未婚	1	4	2	3	2	2	1	2	3	1	.	3	3	7	2	1	2	1	1	2	2	2	2	2	skip	skip	skip		2	2	2	1	2	2	3	3	3	3
1	2	0	-3	4	0	0	0	29	2	1	1. 未婚	1	5	2	5	3	1	2	2	1	1	1	-3	skip	skip	skip	-3	-3	-3	-3	-3	-3	skip	skip	skip	skip	skip	skip		-3	-3	-3	-3	-3	-3	skip	skip	skip	skip
1	2	0	-3	4	0	0	0	38	4	1	1. 未婚	1	2	1	4	3	3	1	1	3	1	.	1	1	skip	1	2	2	1	1	2	2	2	2	2	skip	skip	skip		2	2	2	2	2	1	3	3	3	3
1	2	0	-3	4	0	0	0	35	4	1	2	2	3	1	4	3	3	1	2	1	1	1	3	3	3	2	1	2	2	1	2	2	1	1	1	1	2	1		2	2	2	2	2	1	3	3	3	3
1	2	0	-3	4	0	1	1	35	4	1	1. 未婚	1	4	2	3	2	2	1	1	1	1	1	1	1	skip	1	2	2	2	1	2	2	1	1	2	1	3	1		2	1	1	2	2	2	3	3	3	1
2	1	0	-3	4	0	0	0	30	3	1	1. 未婚	1	5	2	5	3	2	1	2	1	1	1	2	skip	3	2	2	2	2	1	2	2	1	1	2	3	2	1		2	2	1	1	2	2	3	3	3	3
2	2	0	-3	4	0	0	0	50	4	1	2	2	3	1	2	1	1	2	2	1	2	1	-3	skip	skip	skip	-3	-3	-3	-3	-3	-3	skip	skip	skip	skip	skip	skip		-3	-3	-3	-3	-3	-3	skip	skip	skip	skip
2	2	0	-3	4	0	0	0	52	4	1	2	2	2	1	2	1	1	2	2	2	2	2	-3	skip	skip	skip	-3	-3	-3	-3	-3	-3	skip	skip	skip	skip	skip	skip		-3	-3	-3	-3	-3	-3	skip	skip	skip	skip
2	2	0	-3	4	0	1	1	32	3	1	2	2	3	1	5	3	1	2	2	1	2	1	-3	skip	skip	skip	-3	-3	-3	-3	-3	-3	skip	skip	skip	skip	skip	skip		-3	-3	-3	-3	-3	-3	skip	skip	skip	skip
2	1	0	-3	4	0	0	0	40	4	1	2	2	4	2	5	3	1	2	2	1	1	1	-3	skip	skip	skip	-3	-3	-3	-3	-3	-3	skip	skip	skip	skip	skip	skip		-3	-3	-3	-3	-3	-3	skip	skip	skip	skip
2	2	0	-3	4	0	0	0	32	3	1	2	2	5	2	5	3	1	2	1	1	1	1	-3	skip	skip	skip	-3	-3	-3	-3	-3	-3	skip	skip	skip	skip	skip	skip		-3	-3	-3	-3	-3	-3	skip	skip	skip	skip
2	2	0	-3	4	0	0	0	30	3	1	1. 未婚	1	5	2	5	3	1	2	2	1	1	1	-3	skip	skip	skip	-3	-3	-3	-3	-3	-3	skip	skip	skip	skip	skip	skip		-3	-3	-3	-3	-3	-3	skip	skip	skip	skip
2	2	0	-3	4	0	0	0	24	1	1	1. 未婚	1	3	1	4	3	1	2	2	1	2	1	-3	skip	skip	skip	-3	-3	-3	-3	-3	-3	skip	skip	skip	skip	skip	skip		-3	-3	-3	-3	-3	-3	skip	skip	skip	skip
2	2	0	-3	4	0	0	0	49	4	1	2	2	3	1	2	1	1	2	2	2	2	2	-3	skip	skip	skip	-3	-3	-3	-3	-3	-3	skip	skip	skip	skip	skip	skip		-3	-3	-3	-3	-3	-3	skip	skip	skip	skip
2	2	0	-3	4	0	0	0	21	1	1	1. 未婚	1	4	2	2	1	1	2	1	1	1	1	-3	skip	skip	skip	-3	-3	-3	-3	-3	-3	skip	skip	skip	skip	skip	skip		-3	-3	-3	-3	-3	-3	skip	skip	skip	skip
2	2	0	-3	4	0	0	0	22	1	1	1. 未婚	1	4	2	4	3	1	2	1	1	2	1	-3	skip	skip	skip	-3	-3	-3	-3	-3	-3	skip	skip	skip	skip	skip	skip		-3	-3	-3	-3	-3	-3	skip	skip	skip	skip
2	2	0	-3	4	0	0	0	33	3	1	1. 未婚	1	4	2	4	3	1	2	1	1	1	1	-3	skip	skip	skip	-3	-3	-3	-3	-3	-3	skip	skip	skip	skip	skip	skip		-3	-3	-3	-3	-3	-3	skip	skip	skip	skip
2	2	0	-3	4	0	0	0	24	1	1	1. 未婚	1	5	2	2	1	1	2	2	1	1	1	-3	skip	skip	skip	-3	-3	-3	-3	-3	-3	skip	skip	skip	skip	skip	skip		-3	-3	-3	-3	-3	-3	skip	skip	skip	skip
2	2	0	-3	4	0	0	0	25	2	1	1. 未婚	1	4	2	5	3	1	2	2	1	2	1	-3	skip	skip	skip	-3	-3	-3	-3	-3	-3	skip	skip	skip	skip	skip	skip		-3	-3	-3	-3	-3	-3	skip	skip	skip	skip
1	2	0	-3	4	0	0	0	23	1	1	1. 未婚	1	5	2	2	1	2	1	1	1	1	1	1	1	skip	1	1	2	2	2	2	2	1	2	2	2	3	1		2	2	1	2	2	2	3	3	3	3
1	2	0	-3	4	0	0	0	18	1	1	1. 未婚	1	3	1	1	1	2	1	2	1	1	1	3	1	2	2	1	2	2	1	2	2	1	1	2	2	2	1		2	2	1	1	2	2	3	3	3	3
1	2	0	-3	4	0	0	0	26	2	1	1. 未婚	1	4	2	2	1	2	1	1	1	1	1	1	1	skip	1	1	2	2	2	2	2	1	1	2	3	3	1		2	2	2	2	2	1	3	3	3	3
1	2	0	-3	4	0	0	0	19	1	1	1. 未婚	1	3	1	1	1	2	1	1	1	1	1	2	skip	1	1	1	2	2	2	2	2	1	1	2	2	3	1		2	2	2	2	2	1	3	3	3	3
1	2	0	-3	4	0	0	0	22	1	1	1. 未婚	1	4	2	1	1	2	1	2	1	1	1	3	1	1	2	1	2	2	1	2	1	1	1	2	3	2	1		2	2	1	2	2	2	3	3	3	3
1	2	0	-3	4	0	0	0	19	1	1	1. 未婚	1	3	1	3	2	2	1	1	1	1	1	1	1	skip	1	1	2	2	2	2	2	1	1	2	1	3	1		2	2	1	2	2	2	3	3	3	3
1	2	0	-3	4	0	0	0	22	1	1	1. 未婚	1	4	2	3	2	2	1	1	1	1	1	1	1	skip	1	1	2	2	2	2	2	1	1	2	1	3	1		2	2	1	2	2	2	3	3	3	3
1	2	0	-3	4	0	0	0	59	4	1	3	2	4	2	3	2	2	1	1	1	1	1	1	1	skip	1	1	2	2	2	2	2	1	1	2	1	3	1		2	2	1	2	2	2	3	3	3	3
1	2	0	-3	4	0	0	0	21	1	1	1. 未婚	1	4	2	1	1	2	1	1	2	1	1	1	1	skip	1	2	2	2	2	1	2	2	1	2	skip	1	2		2	2	2	2	2	1	3	3	3	3
1	2	0	-3	4	0	0	0	22	1	1	1. 未婚	1	3	1	4	3	2	1	1	1	1	1	1	1	skip	1	1	2	2	2	2	2	1	1	2	2	3	1		2	2	1	2	2	2	3	3	2	2
1	2	0	-3	4	0	0	0	22	1	1	1. 未婚	1	4	2	3	2	2	1	2	1	1	1	3	2	2	2	1	1	1	1	1	2	1	1	2	3	2	1		2	2	2	2	2	1	3	3	3	3
1	2	0	-3	4	0	0	0	20	1	1	1. 未婚	1	4	2	2	1	2	1	2	3	1	.	3	1	5	2	1	2	2	1	2	2	2	2	2	skip	skip	skip		2	2	1	2	2	2	3	1	1	1
1	2	0	-3	4	0	0	0	22	1	1	1. 未婚	1	3	1	3	2	2	1	2	1	1	1	3	1	1	2	2	2	2	1	2	2	1	1	2	3	3	1		2	2	1	2	2	2	3	3	3	3
1	2	0	-3	4	0	0	0	18	1	1	1. 未婚	1	3	1	1	1	2	1	1	3	1	.	1	1	skip	1	1	2	2	1	2	2	2	2	2	skip	skip	skip		2	2	2	2	2	1	3	3	3	3
1	2	0	-3	4	0	0	0	28	2	1	1. 未婚	1	4	2	2	1	2	1	2	1	1	1	3	1	1	2	2	2	2	1	2	2	1	1	2	3	3	1		2	2	1	2	2	2	3	3	3	3
1	2	0	-3	4	0	0	0	23	1	1	1. 未婚	1	4	2	1	1	2	1	2	1	1	1	2	skip	2	2	1	2	2	2	2	2	1	1	2	3	2	1		2	2	2	2	2	1	3	3	3	3
1	2	0	-3	4	0	0	0	31	3	1	1. 未婚	1	4	2	3	2	2	1	2	1	1	1	3	1	1	2	1	2	2	2	2	2	1	1	2	3	3	1		2	2	1	2	2	2	3	3	3	3
1	2	0	-3	4	0	0	0	23	1	1	1. 未婚	1	5	2	3	2	2	1	2	1	1	1	2	skip	2	2	2	2	2	1	2	2	1	1	2	1	2	1		2	2	2	2	2	1	3	3	3	3
1	2	0	-3	4	0	0	0	18	1	1	1. 未婚	1	3	1	1	1	2	1	1	3	1	.	2	skip	1	1	2	2	2	1	2	2	2	2	2	skip	skip	skip		2	2	2	2	2	1	3	3	3	3
1	2	0	-3	4	0	0	0	19	1	1	1. 未婚	1	3	1	1	1	3	1	1	1	1	1	1	1	skip	1	1	1	2	1	1	2	1	1	1	3	2	1		2	2	2	2	2	1	3	3	3	3
2	2	0	-3	4	0	1	1	29	2	1	1. 未婚	1	2	1	1	1	1	2	2	1	1	1	-3	skip	skip	skip	-3	-3	-3	-3	-3	-3	skip	skip	skip	skip	skip	skip		-3	-3	-3	-3	-3	-3	skip	skip	skip	skip
2	1	0	-3	4	0	0	0	28	2	1	3	2	3	1	2	1	1	2	2	1	2	1	-3	skip	skip	skip	-3	-3	-3	-3	-3	-3	skip	skip	skip	skip	skip	skip		-3	-3	-3	-3	-3	-3	skip	skip	skip	skip
2	2	0	-3	4	0	0	0	69	4	1	2	2	1	1	1	1	1	2	2	2	2	2	-3	skip	skip	skip	-3	-3	-3	-3	-3	-3	skip	skip	skip	skip	skip	skip		-3	-3	-3	-3	-3	-3	skip	skip	skip	skip
2	2	0	-3	4	0	0	0	24	1	1	1. 未婚	1	3	1	3	2	1	2	2	1	2	1	-3	skip	skip	skip	-3	-3	-3	-3	-3	-3	skip	skip	skip	skip	skip	skip		-3	-3	-3	-3	-3	-3	skip	skip	skip	skip
2	2	0	-3	4	0	0	0	49	4	1	2	2	2	1	1	1	1	2	2	1	2	1	-3	skip	skip	skip	-3	-3	-3	-3	-3	-3	skip	skip	skip	skip	skip	skip		-3	-3	-3	-3	-3	-3	skip	skip	skip	skip
2	2	0	-3	4	0	0	0	24	1	1	1. 未婚	1	2	1	1	1	1	2	2	1	2	1	-3	skip	skip	skip	-3	-3	-3	-3	-3	-3	skip	skip	skip	skip	skip	skip		-3	-3	-3	-3	-3	-3	skip	skip	skip	skip
2	2	0	-3	4	0	0	0	45	4	1	2	2	2	1	2	1	1	2	2	2	2	2	-3	skip	skip	skip	-3	-3	-3	-3	-3	-3	skip	skip	skip	skip	skip	skip		-3	-3	-3	-3	-3	-3	skip	skip	skip	skip
2	2	0	-3	4	0	0	0	18	1	1	1. 未婚	1	3	1	3	2	1	2	1	1	2	1	-3	skip	skip	skip	-3	-3	-3	-3	-3	-3	skip	skip	skip	skip	skip	skip		-3	-3	-3	-3	-3	-3	skip	skip	skip	skip
2	2	0	-3	4	0	0	0	34	3	1	2	2	3	1	3	2	1	2	2	1	2	1	-3	skip	skip	skip	-3	-3	-3	-3	-3	-3	skip	skip	skip	skip	skip	skip		-3	-3	-3	-3	-3	-3	skip	skip	skip	skip
2	2	0	-3	4	0	0	0	34	3	1	1. 未婚	1	3	1	3	2	1	2	2	1	1	1	-3	skip	skip	skip	-3	-3	-3	-3	-3	-3	skip	skip	skip	skip	skip	skip		-3	-3	-3	-3	-3	-3	skip	skip	skip	skip
2	2	0	-3	4	0	0	0	30	3	1	1. 未婚	1	2	1	1	1	1	2	2	1	1	1	-3	skip	skip	skip	-3	-3	-3	-3	-3	-3	skip	skip	skip	skip	skip	skip		-3	-3	-3	-3	-3	-3	skip	skip	skip	skip
2	2	0	-3	4	0	0	0	34	3	1	1. 未婚	1	2	1	3	2	1	2	2	1	2	1	-3	skip	skip	skip	-3	-3	-3	-3	-3	-3	skip	skip	skip	skip	skip	skip		-3	-3	-3	-3	-3	-3	skip	skip	skip	skip
2	2	0	-3	4	0	0	0	28	2	1	1. 未婚	1	3	1	4	3	1	2	2	1	2	1	-3	skip	skip	skip	-3	-3	-3	-3	-3	-3	skip	skip	skip	skip	skip	skip		-3	-3	-3	-3	-3	-3	skip	skip	skip	skip
2	2	0	-3	4	0	0	0	25	2	1	1. 未婚	1	2	1	3	2	1	2	2	1	1	1	-3	skip	skip	skip	-3	-3	-3	-3	-3	-3	skip	skip	skip	skip	skip	skip		-3	-3	-3	-3	-3	-3	skip	skip	skip	skip
2	2	0	-3	4	0	0	0	25	2	2	1. 未婚	1	2	1	4	3	1	2	1	1	2	1	-3	skip	skip	skip	-3	-3	-3	-3	-3	-3	skip	skip	skip	skip	skip	skip		-3	-3	-3	-3	-3	-3	skip	skip	skip	skip
2	2	0	-3	4	0	0	0	33	3	1	2	2	5	2	3	2	1	2	2	1	1	1	-3	skip	skip	skip	-3	-3	-3	-3	-3	-3	skip	skip	skip	skip	skip	skip		-3	-3	-3	-3	-3	-3	skip	skip	skip	skip
2	2	0	-3	4	0	0	0	36	4	1	2	2	4	2	3	2	1	2	1	1	1	1	-3	skip	skip	skip	-3	-3	-3	-3	-3	-3	skip	skip	skip	skip	skip	skip		-3	-3	-3	-3	-3	-3	skip	skip	skip	skip
2	2	0	-3	4	0	0	0	35	4	1	2	2	5	2	3	2	1	2	2	1	1	1	-3	skip	skip	skip	-3	-3	-3	-3	-3	-3	skip	skip	skip	skip	skip	skip		-3	-3	-3	-3	-3	-3	skip	skip	skip	skip
2	2	0	-3	4	0	0	0	35	4	1	2	2	5	2	3	2	1	2	2	1	1	1	-3	skip	skip	skip	-3	-3	-3	-3	-3	-3	skip	skip	skip	skip	skip	skip		-3	-3	-3	-3	-3	-3	skip	skip	skip	skip
2	2	0	-3	4	0	1	2	40	4	1	2	2	4	2	3	2	1	2	2	1	1	1	-3	skip	skip	skip	-3	-3	-3	-3	-3	-3	skip	skip	skip	skip	skip	skip		-3	-3	-3	-3	-3	-3	skip	skip	skip	skip
1	1	1	20	1	2	1	1	45	4	1	2	2	2	1	3	2	3	1	1	1	1	1	1	1	skip	1	2	2	2	1	2	2	1	1	1	3	2	1		2	2	1	2	2	2	2	2	2	1
1	1	1	15	1	1	1	1	47	4	1	2	2	2	1	3	2	3	1	2	1	1	1	2	skip	3	2	2	2	2	1	2	2	1	2	1	1	3	1		2	2	2	2	2	1	3	3	3	2
1	1	1	10	1	2	1	1	32	3	1	1. 未婚	1	4	2	5	3	2	1	2	1	1	1	3	2	1	2	2	2	2	1	2	2	1	1	2	2	2	1		2	2	2	2	2	1	3	3	3	2
1	1	2	-3	0	2	1	1	22	1	1	1. 未婚	1	4	2	3	2	2	1	1	1	1	1	1	1	skip	1	2	2	2	1	2	2	1	1	2	1	3	1		2	2	1	2	2	2	3	3	3	3
1	1	2	-3	0	1	1	1	27	2	1	1. 未婚	1	3	1	5	3	1	2	1	1	1	1	-3	skip	skip	skip	-3	-3	-3	-3	-3	-3	skip	skip	skip	skip	skip	skip		-3	-3	-3	-3	-3	-3	skip	skip	skip	skip
1	1	1	10	1	2	1	1	19	1	1	1. 未婚	1	4	2	3	2	2	1	2	1	1	1	1	2	skip	2	1	2	2	2	2	2	1	1	2	2	3	1		2	2	2	2	2	1	3	3	3	3
1	1	2	-3	0	2	1	1	52	4	1	2	2	3	1	2	1	3	1	1	1	1	1	1	1	skip	1	1	2	2	2	2	2	1	1	1	3	2	1		2	2	2	2	2	1	3	1	1	1
1	1	2	-3	0	2	1	1	40	4	1	2	2	3	1	4	3	2	1	1	1	1	1	1	1	skip	1	1	2	2	2	2	2	1	1	1	2	2	1		2	2	2	2	2	1	3	1	1	1
1	1	1	15	1	1	1	1	49	4	1	2	2	3	1	4	3	2	1	1	1	1	1	2	skip	1	1	1	2	2	2	2	2	1	2	1	1	2	1		2	2	2	2	2	1	3	2	2	2
1	1	1	20	1	2	1	2	45	4	1	1. 未婚	1	4	2	4	3	2	1	1	1	1	1	1	1	skip	1	1	2	2	2	2	2	1	1	2	1	2	1		2	2	1	2	2	2	3	3	3	3
1	1	1	10	1	1	1	1	25	2	1	1. 未婚	1	5	2	4	3	2	1	2	3	1	.	3	1	3	2	2	2	2	1	2	2	2	2	2	skip	skip	skip		2	2	2	2	2	1	3	3	3	3
1	1	2	-3	0	2	1	1	34	3	1	2	2	4	2	5	3	3	1	2	1	1	1	1	3	skip	2	1	2	2	2	2	2	1	1	1	2	3	1		2	2	1	2	2	2	3	2	2	2
1	1	1	10	1	2	1	1	29	2	1	1. 未婚	1	2	1	2	1	2	1	2	3	1	.	3	3	3	2	1	2	2	2	2	2	2	2	2	skip	skip	skip		2	2	2	2	2	1	3	3	3	3
1	1	2	-3	0	2	1	1	31	3	1	1. 未婚	1	4	2	3	2	3	1	1	1	1	1	2	skip	1	1	2	2	2	1	2	2	1	1	2	1	3	1		2	2	2	2	2	1	3	2	2	2
1	1	1	8	1	2	1	2	36	4	1	2	2	4	2	5	3	2	1	1	1	1	1	1	1	skip	1	1	2	2	2	2	2	1	1	2	3	2	1		1	1	1	1	2	2	3	3	3	3
1	1	2	-3	0	2	1	1	21	1	1	1. 未婚	1	4	2	1	1	2	1	2	3	1	.	3	1	3	2	2	2	2	1	2	2	2	2	2	skip	skip	skip		2	2	1	2	2	2	3	3	1	1
1	1	1	10	1	1	1	1	32	3	1	2	2	4	2	3	2	3	1	2	1	1	1	2	skip	4	2	2	2	2	1	2	2	2	2	1	skip	2	1		2	2	2	2	2	1	3	3	3	3
1	1	1	10	1	2	1	1	26	2	1	1. 未婚	1	3	1	1	1	2	1	1	1	1	1	2	skip	1	1	2	2	2	1	2	2	1	1	2	1	2	1		2	2	2	2	2	1	3	3	2	2
1	1	1	10	1	1	1	1	28	2	1	1. 未婚	1	3	1	4	3	2	1	1	1	1	1	1	1	skip	1	2	2	2	1	2	2	2	1	2	skip	3	1		2	2	2	2	2	1	2	2	2	2
1	1	1	20	1	2	1	1	39	4	1	2	2	2	1	4	3	3	1	2	1	1	1	2	skip	10	2	2	2	2	1	2	2	2	2	1	skip	3	1		2	2	2	2	2	1	2	2	2	2
2	1	1	5	1	1	1	1	22	1	1	1. 未婚	1	3	1	3	2	2	1	2	1	1	1	3	1	1	2	2	1	1	1	2	2	1	1	2	3	2	1		2	1	2	2	2	2	3	3	3	3
2	1	1	18	1	1	1	1	18	1	1	1. 未婚	1	3	1	2	1	1	2	2	1	2	1	-3	skip	skip	skip	-3	-3	-3	-3	-3	-3	skip	skip	skip	skip	skip	skip		-3	-3	-3	-3	-3	-3	skip	skip	skip	skip
2	1			.		1	1	58	4	1	2	2	2	1	5	3	1	2	2	2	1	2	-3	skip	skip	skip	-3	-3	-3	-3	-3	-3	skip	skip	skip	skip	skip	skip		-3	-3	-3	-3	-3	-3	skip	skip	skip	skip
2	1			.		1	1	46	4	1	2	2	2	1	2	1	1	2	2	2	1	1	-3	skip	skip	skip	-3	-3	-3	-3	-3	-3	skip	skip	skip	skip	skip	skip		-3	-3	-3	-3	-3	-3	skip	skip	skip	skip
2	1	1	20	1	2	1	1	50	4	1	2	2	3	1	4	3	1	2	2	2	1	2	-3	skip	skip	skip	-3	-3	-3	-3	-3	-3	skip	skip	skip	skip	skip	skip		-3	-3	-3	-3	-3	-3	skip	skip	skip	skip
2	1	1	3	1	2	1	1	46	4	1	2	2	3	1	5	3	1	2	2	1	2	1	-3	skip	skip	skip	-3	-3	-3	-3	-3	-3	skip	skip	skip	skip	skip	skip		-3	-3	-3	-3	-3	-3	skip	skip	skip	skip
2	1			.		1	1	48	4	1	2	2	3	1	5	3	1	2	2	1	2	1	-3	skip	skip	skip	-3	-3	-3	-3	-3	-3	skip	skip	skip	skip	skip	skip		-3	-3	-3	-3	-3	-3	skip	skip	skip	skip
2	1			.		1	1	45	4	1	2	2	3	1	3	2	1	2	1	1	2	1	-3	skip	skip	skip	-3	-3	-3	-3	-3	-3	skip	skip	skip	skip	skip	skip		-3	-3	-3	-3	-3	-3	skip	skip	skip	skip
2	1	2	-3	0	2	1	1	30	3	1	1. 未婚	1	4	2	5	3	1	2	1	1	1	1	-3	skip	skip	skip	-3	-3	-3	-3	-3	-3	skip	skip	skip	skip	skip	skip		-3	-3	-3	-3	-3	-3	skip	skip	skip	skip
2	1			.		1	1	58	4	1	2	2	3	1	2	1	1	2	2	2	1	1	-3	skip	skip	skip	-3	-3	-3	-3	-3	-3	skip	skip	skip	skip	skip	skip		-3	-3	-3	-3	-3	-3	skip	skip	skip	skip
2	1			.		1	1	26	2	1	2	2	3	1	5	3	1	2	2	2	1	1	-3	skip	skip	skip	-3	-3	-3	-3	-3	-3	skip	skip	skip	skip	skip	skip		-3	-3	-3	-3	-3	-3	skip	skip	skip	skip
2	1			.		1	1	30	3	1	1. 未婚	1	2	1	4	3	1	2	2	2	2	2	-3	skip	skip	skip	-3	-3	-3	-3	-3	-3	skip	skip	skip	skip	skip	skip		-3	-3	-3	-3	-3	-3	skip	skip	skip	skip
2	1			.		1	1	42	4	1	2	2	3	1	3	2	1	2	1	2	1	1	-3	skip	skip	skip	-3	-3	-3	-3	-3	-3	skip	skip	skip	skip	skip	skip		-3	-3	-3	-3	-3	-3	skip	skip	skip	skip
2	1	1	50	1	2	1	1	26	2	1	1. 未婚	1	3	1	3	2	1	2	1	1	1	1	-3	skip	skip	skip	-3	-3	-3	-3	-3	-3	skip	skip	skip	skip	skip	skip		-3	-3	-3	-3	-3	-3	skip	skip	skip	skip
2	1			.		1	1	29	2	1	2	2	2	1	2	1	1	2	2	1	1	1	-3	skip	skip	skip	-3	-3	-3	-3	-3	-3	skip	skip	skip	skip	skip	skip		-3	-3	-3	-3	-3	-3	skip	skip	skip	skip
2	1			.		1	1	44	4	1	2	2	2	1	2	1	1	2	2	1	1	1	-3	skip	skip	skip	-3	-3	-3	-3	-3	-3	skip	skip	skip	skip	skip	skip		-3	-3	-3	-3	-3	-3	skip	skip	skip	skip
2	1			.		1	1	56	4	1	2	2	4	2	4	3	1	2	2	1	1	1	-3	skip	skip	skip	-3	-3	-3	-3	-3	-3	skip	skip	skip	skip	skip	skip		-3	-3	-3	-3	-3	-3	skip	skip	skip	skip
2	1	2	-3	0	2	1	1	50	4	1	2	2	2	1	1	1	1	2	2	1	1	1	-3	skip	skip	skip	-3	-3	-3	-3	-3	-3	skip	skip	skip	skip	skip	skip		-3	-3	-3	-3	-3	-3	skip	skip	skip	skip
2	1	2	-3	0	2	1	1	30	3	1	2	2	2	1	4	3	1	2	1	1	1	1	-3	skip	skip	skip	-3	-3	-3	-3	-3	-3	skip	skip	skip	skip	skip	skip		-3	-3	-3	-3	-3	-3	skip	skip	skip	skip
2	1	2	-3	0	2	1	1	26	2	1	1. 未婚	1	3	1	4	3	1	2	2	1	1	1	-3	skip	skip	skip	-3	-3	-3	-3	-3	-3	skip	skip	skip	skip	skip	skip		-3	-3	-3	-3	-3	-3	skip	skip	skip	skip
2	1			.		1	1	40	4	1	2	2	3	1	4	3	1	2	1	1	1	1	-3	skip	skip	skip	-3	-3	-3	-3	-3	-3	skip	skip	skip	skip	skip	skip		-3	-3	-3	-3	-3	-3	skip	skip	skip	skip
2	1	2	-3	0	2	1	1	26	2	1	2	2	2	1	3	2	1	2	1	1	2	1	-3	skip	skip	skip	-3	-3	-3	-3	-3	-3	skip	skip	skip	skip	skip	skip		-3	-3	-3	-3	-3	-3	skip	skip	skip	skip
2	1	2	-3	0	2	1	1	69	4	1	2	2	2	1	1	1	1	2	1	2	1	1	-3	skip	skip	skip	-3	-3	-3	-3	-3	-3	skip	skip	skip	skip	skip	skip		-3	-3	-3	-3	-3	-3	skip	skip	skip	skip
2	1	2	-3	0	2	1	1	32	3	1	1. 未婚	1	2	1	4	3	1	2	1	2	1	1	-3	skip	skip	skip	-3	-3	-3	-3	-3	-3	skip	skip	skip	skip	skip	skip		-3	-3	-3	-3	-3	-3	skip	skip	skip	skip
2	1	2	-3	0	2	1	1	62	4	1	2	2	3	1	1	1	1	2	1	1	1	1	-3	skip	skip	skip	-3	-3	-3	-3	-3	-3	skip	skip	skip	skip	skip	skip		-3	-3	-3	-3	-3	-3	skip	skip	skip	skip
1	1	2	-3	0	1	1	1	48	4	1	2	2	3	1	4	3	3	1	2	1	1	1	3	1	1	2	2	2	2	1	2	2	1	1	1	3	2	1		2	2	2	2	2	1	3	3	3	3
1	1	2	-3	0	2	1	1	40	4	1	1. 未婚	1	4	2	5	3	2	1	1	1	1	1	1	1	skip	1	2	2	2	2	1	2	1	1	2	3	3	1		2	2	1	2	2	2	3	3	3	3
1	1	1	200	3	2	1	1	38	4	1	1. 未婚	1	4	2	5	3	2	1	1	1	1	1	2	skip	1	1	2	2	2	1	1	2	1	1	2	2	3	1		2	2	1	2	2	2	3	3	3	1
1	1	2	-3	0	2	1	1	31	3	1	1. 未婚	1	4	2	5	3	2	1	2	1	1	1	3	1	2	2	2	2	2	1	2	2	1	1	2	1	2	1		2	2	2	2	2	1	3	3	3	2
1	1	2	-3	0	2	1	1	27	2	1	1. 未婚	1	4	2	4	3	3	1	2	1	1	1	3	5	5	2	2	2	2	1	2	2	1	1	1	1	3	1		2	2	2	2	2	1	3	3	3	1
1	1	1	10	1	2	1	2	23	1	1	1. 未婚	1	4	2	2	1	2	1	1	1	1	1	1	1	skip	1	1	2	2	2	2	2	1	1	2	2	3	1		2	2	2	2	2	1	3	3	1	1
1	1	2	-3	0	1	1	1	23	1	1	1. 未婚	1	4	2	2	1	2	1	2	1	1	1	3	1	2	2	2	2	2	1	2	2	1	1	2	1	3	1		2	2	2	2	2	1	3	3	3	3
1	1	2	-3	0	2	1	2	35	4	3	3	2	3	1	3	2	1	2	1	1	1	1	-3	skip	skip	skip	-3	-3	-3	-3	-3	-3	skip	skip	skip	skip	skip	skip		-3	-3	-3	-3	-3	-3	skip	skip	skip	skip
1	1	2	-3	0	2	1	1	27	2	1	1. 未婚	1	5	2	5	3	2	1	2	1	1	1	3	1	2	2	2	2	2	1	2	2	1	1	2	3	2	1		2	2	2	2	2	1	3	1	2	2
1	1	2	-3	0	2	1	1	30	3	1	1. 未婚	1	4	2	2	1	2	1	2	1	1	1	2	skip	2	2	1	2	2	1	2	2	1	1	2	1	3	1		2	2	2	2	2	1	3	3	3	3
1	1	2	-3	0	2	1	1	20	1	1	2	2	4	2	3	2	3	1	2	1	1	1	3	1	2	2	2	2	2	1	2	2	1	1	1	1	2	1		2	2	2	2	2	1	3	3	1	1
1	1	2	-3	0	2	1	1	27	2	1	1. 未婚	1	4	2	3	2	3	1	1	1	1	1	1	1	skip	1	2	2	2	1	2	2	1	1	1	3	3	1		2	2	2	2	2	1	2	2	1	1
1	1	2	-3	0	2	1	1	31	3	1	1. 未婚	1	4	2	4	3	2	1	2	1	1	1	2	skip	2	2	2	2	2	1	2	2	1	1	2	1	3	1		2	2	2	2	2	1	3	3	3	3
1	1	2	-3	0	2	1	1	30	3	1	2	2	4	2	5	3	3	1	2	1	1	1	2	skip	2	2	2	2	2	1	2	2	1	1	1	3	2	1		2	2	2	2	2	1	3	3	3	2
1	1	2	-3	0	1	1	1	25	2	1	1. 未婚	1	4	2	4	3	3	1	2	1	1	1	3	1	8	2	2	2	2	1	2	2	1	1	1	1	2	1		2	2	2	2	2	1	3	3	3	3
1	1	1	20	1	1	1	1	26	2	3	1. 未婚	1	4	2	4	3	2	1	2	1	1	1	3	1	1	2	2	2	2	1	2	2	1	1	2	2	3	1		2	2	1	2	2	2	3	2	2	2
1	1	2	-3	0	1	1	1	34	3	1	1. 未婚	1	4	2	5	3	2	1	2	1	1	1	2	skip	2	2	1	2	2	1	2	2	1	2	2	1	3	1		2	2	2	2	2	1	3	3	3	3
1	1	2	-3	0	1	1	1	20	1	1	1. 未婚	1	4	2	3	2	2	1	2	1	1	1	1	2	skip	2	2	2	2	1	2	2	1	1	2	1	3	1		2	2	1	2	2	2	3	3	1	1
1	1	1	20	1	2	1	1	44	4	1	3	2	3	1	4	3	2	1	2	1	1	1	1	3	skip	2	2	2	2	1	2	2	1	1	2	1	2	1		2	2	2	2	2	1	3	3	3	3
1	1	2	-3	0	2	2	1	22	1	1	1. 未婚	1	2	1	3	2	2	1	1	1	1	1	2	skip	1	1	1	2	2	2	2	2	1	1	2	2	3	1		2	2	2	2	2	1	3	2	2	2
1	1	1	20	1	2	1	1	31	3	1	1. 未婚	1	3	1	3	2	2	1	2	1	1	1	3	1	2	2	1	2	2	1	2	2	1	1	2	2	3	1		2	2	1	2	2	2	3	1	1	1
1	1	2	-3	0	2	1	1	53	4	3	3	2	4	2	3	2	2	1	2	1	1	1	3	1	2	2	1	2	2	1	2	2	1	1	1	3	3	1		2	2	2	1	2	2	3	3	3	1
1	1	2	-3	0	2	1	1	58	4	1	2	2	2	1	2	1	2	1	2	1	1	1	1	2	skip	2	2	2	2	2	2	1	1	1	2	3	3	1		2	2	2	2	2	1	3	3	3	3
1	1	2	-3	0	1	0	0	21	1	1	1. 未婚	1	2	1	3	2	2	1	1	1	1	1	1	1	skip	1	2	2	2	1	2	2	1	1	2	3	3	1		2	2	1	2	2	2	3	3	2	2
1	1	2	-3	0	2	1	2	25	2	1	1. 未婚	1	3	1	3	2	2	1	2	1	1	1	3	1	5	2	2	2	2	1	2	2	1	1	2	2	3	1		2	2	1	2	2	2	3	3	1	1
1	1	2	-3	0	2	1	1	22	1	1	1. 未婚	1	4	2	5	3	3	1	2	2	1	1	2	skip	3	2	2	2	2	1	2	2	1	1	2	1	1	2		2	2	2	2	2	1	3	3	3	3
1	1	2	-3	0	2	1	1	28	2	1	1. 未婚	1	3	1	4	3	2	1	1	1	1	1	1	1	skip	1	1	2	2	1	2	2	1	1	2	1	3	1		2	2	1	1	2	2	3	3	1	1
1	1	2	-3	0	1	1	1	31	3	1	1. 未婚	1	3	1	3	2	2	1	2	1	1	1	2	skip	2	2	1	1	1	1	1	2	1	1	2	2	2	1		1	1	1	1	2	2	3	3	1	1
1	1	2	-3	0	1	1	1	42	4	1	1. 未婚	1	4	2	4	3	3	1	2	1	1	1	3	2	1	2	2	2	2	1	2	2	1	1	1	1	3	1		2	2	2	2	2	1	3	3	3	2
1	1	2	-3	0	2	1	1	32	3	1	1. 未婚	1	3	1	4	3	2	1	2	1	1	1	2	skip	5	2	2	2	2	1	2	2	1	1	2	3	3	1		2	1	1	2	2	2	3	3	3	3
1	1	1	50	1	2	1	1	52	4	1	1. 未婚	1	3	1	5	3	3	1	2	1	1	1	2	skip	2	2	1	2	2	1	2	2	1	2	1	1	3	1		2	2	2	2	2	1	3	3	3	3
1	1	1	50	1	2	1	1	46	4	1	2	2	5	2	4	3	2	1	1	1	1	1	2	skip	1	1	2	2	2	1	1	2	1	1	2	1	3	1		2	2	2	2	2	1	3	3	3	3
1	1	1	5.2	1	1	1	1	23	1	1	1. 未婚	1	4	2	2	1	2	1	1	1	1	1	2	skip	1	1	2	2	2	1	2	2	1	1	2	2	2	1		2	2	2	2	2	1	3	3	3	3
1	1	2	-3	0	2	1	1	28	2	1	1. 未婚	1	4	2	4	3	2	1	1	1	1	1	1	1	skip	1	1	2	2	1	2	2	1	1	2	3	3	1		2	1	1	1	2	2	3	3	3	3
1	1	2	-3	0	2	1	1	47	4	1	3	2	4	2	3	2	2	1	2	1	1	1	3	1	3	2	2	2	2	1	2	2	1	1	2	1	3	1		2	2	2	2	2	1	3	3	2	3
1	1	1	10	1	2	1	1	32	3	1	1. 未婚	1	2	1	3	2	3	1	1	3	1	.	2	skip	0	1	2	2	2	1	2	2	2	2	2	skip	skip	skip		2	2	2	2	2	1	3	3	3	3
1	1	1	50	1	1	1	1	32	3	1	1. 未婚	1	3	1	5	3	2	1	2	1	1	1	3	1	1	2	2	2	1	1	2	2	1	1	2	1	2	1		2	2	1	1	2	2	3	3	3	3
1	1	1	20	1	2	1	1	35	4	1	4	2	5	2	5	3	2	1	2	1	1	1	3	0	5	2	2	2	2	1	2	2	1	1	2	2	3	1		2	2	2	2	2	1	3	3	3	3
1	1	2	-3	0	2	1	2	23	1	1	1. 未婚	1	5	2	5	3	3	1	2	1	1	1	3	1	1	2	2	2	2	1	2	2	1	1	1	3	2	1		2	2	1	2	2	2	3	3	3	3
1	1	2	-3	0	2	1	1	33	3	1	3	2	2	1	5	3	2	1	2	1	1	1	1	3	skip	2	2	2	2	1	2	2	1	1	2	2	3	1		2	2	2	1	2	2	2	3	3	3
1	1	1	150	3	2	2	2	29	2	1	1. 未婚	1	5	2	3	2	3	1	1	1	1	1	1	1	skip	1	2	2	2	1	2	2	1	1	1	3	2	1		2	2	1	1	2	2	3	3	2	2
1	1	2	-3	0	2	1	1	22	1	1	1. 未婚	1	4	2	3	2	2	1	2	1	1	1	2	skip	2	2	2	2	2	1	2	2	2	1	2	skip	2	1		2	2	1	2	2	2	3	3	3	3
1	1	2	-3	0	2	1	1	27	2	1	1. 未婚	1	4	2	3	2	2	1	1	3	1	.	1	1	skip	1	2	2	2	1	2	2	2	2	2	skip	skip	skip		2	2	2	1	2	2	3	3	3	3
1	1	2	-3	0	2	1	1	39	4	1	2	2	4	2	5	3	2	1	1	1	1	1	1	1	skip	1	1	2	2	2	2	2	1	1	1	1	3	1		2	2	2	2	2	1	3	3	3	3
1	1	1	20	1	2	1	2	25	2	1	1. 未婚	1	3	1	2	1	2	1	2	1	1	1	3	1	5	2	2	2	2	1	2	2	1	1	2	3	2	1		2	2	2	2	2	1	3	3	3	3
1	1	2	-3	0	2	1	1	34	3	1	1. 未婚	1	4	2	5	3	2	1	2	1	1	1	1	3	skip	2	1	2	2	2	2	2	1	1	2	2	2	1		2	1	2	2	2	2	3	3	3	3
1	1	1	50	1	1	1	1	27	2	3	1. 未婚	1	2	1	4	3	3	1	1	1	1	1	1	1	skip	1	1	2	2	2	2	2	1	1	1	3	3	1		2	2	2	2	2	1	3	3	3	3
1	1	1	10	1	2	1	1	38	4	1	1. 未婚	1	5	2	5	3	3	1	2	1	1	1	1	2	skip	2	1	2	2	1	2	2	1	1	1	1	2	1		2	2	2	1	2	2	3	3	3	3
1	1	2	-3	0	2	1	2	25	2	1	1. 未婚	1	4	2	4	3	2	1	1	1	1	1	1	1	skip	1	2	2	2	1	2	2	1	1	2	2	3	1		2	1	2	2	2	2	3	3	3	3
1	1	1	1	1	1	1	2	32	3	1	1. 未婚	1	5	2	3	2	2	1	2	1	1	1	1	2	skip	2	1	2	2	1	2	2	1	1	2	3	3	1		2	2	1	1	2	2	3	3	3	3
2	1	2	-3	0	0	1	1	35	4	1	3	2	2	1	4	3	1	2	2	1	1	1	-3	skip	skip	skip	-3	-3	-3	-3	-3	-3	skip	skip	skip	skip	skip	skip		-3	-3	-3	-3	-3	-3	skip	skip	skip	skip
2	1	2	-3	0	0	1	1	40	4	1	1. 未婚	1	2	1	2	1	1	2	1	1	2	1	-3	skip	skip	skip	-3	-3	-3	-3	-3	-3	skip	skip	skip	skip	skip	skip		-3	-3	-3	-3	-3	-3	skip	skip	skip	skip
2	1	1	2	1	0	1	1	41	4	1	1. 未婚	1	4	2	5	3	1	2	1	2	2	1	-3	skip	skip	skip	-3	-3	-3	-3	-3	-3	skip	skip	skip	skip	skip	skip		-3	-3	-3	-3	-3	-3	skip	skip	skip	skip
2	1	1	100	2	0	1	1	44	4	1	2	2	3	1	5	3	1	2	2	1	2	1	-3	skip	skip	skip	-3	-3	-3	-3	-3	-3	skip	skip	skip	skip	skip	skip		-3	-3	-3	-3	-3	-3	skip	skip	skip	skip
2	1	2	-3	0	0	1	1	18	1	1	1. 未婚	1	3	1	4	3	1	2	1	1	2	1	-3	skip	skip	skip	-3	-3	-3	-3	-3	-3	skip	skip	skip	skip	skip	skip		-3	-3	-3	-3	-3	-3	skip	skip	skip	skip
2	1	2	-3	0	0	1	1	50	4	1	2	2	3	1	4	3	1	2	1	1	2	1	-3	skip	skip	skip	-3	-3	-3	-3	-3	-3	skip	skip	skip	skip	skip	skip		-3	-3	-3	-3	-3	-3	skip	skip	skip	skip
2	1	2	-3	0	0	1	1	25	2	1	1. 未婚	1	4	2	5	3	2	1	1	1	2	1	1	1	skip	1	2	2	2	1	2	2	2	1	2	skip	3	1		2	2	2	1	2	2	1	1	1	1
2	1	1	2	1	0	1	1	56	4	1	2	2	2	1	1	1	2	1	1	1	1	1	1	1	skip	1	2	2	2	1	2	2	1	1	1	3	3	1		2	2	2	1	2	2	1	1	1	2
2	1	2	-3	0	0	1	1	37	4	1	2	2	4	2	4	3	1	2	2	1	2	1	-3	skip	skip	skip	-3	-3	-3	-3	-3	-3	skip	skip	skip	skip	skip	skip		-3	-3	-3	-3	-3	-3	skip	skip	skip	skip
2	1	2	-3	0	0	1	1	42	4	1	2	2	3	1	3	2	1	2	1	1	1	1	-3	skip	skip	skip	-3	-3	-3	-3	-3	-3	skip	skip	skip	skip	skip	skip		-3	-3	-3	-3	-3	-3	skip	skip	skip	skip
2	1	2	-3	0	0	1	1	33	3	1	2	2	4	2	5	3	1	2	2	1	2	1	-3	skip	skip	skip	-3	-3	-3	-3	-3	-3	skip	skip	skip	skip	skip	skip		-3	-3	-3	-3	-3	-3	skip	skip	skip	skip
2	1	2	-3	0	0	1	1	28	2	1	1. 未婚	1	4	2	4	3	2	1	1	1	2	1	2	skip	1	1	2	2	2	1	2	2	2	1	2	skip	3	1		2	2	2	2	2	1	1	1	1	1
2	1	2	-3	0	0	1	1	57	4	1	2	2	1	1	2	1	1	2	2	2	1	1	-3	skip	skip	skip	-3	-3	-3	-3	-3	-3	skip	skip	skip	skip	skip	skip		-3	-3	-3	-3	-3	-3	skip	skip	skip	skip
2	1	2	-3	0	0	1	1	31	3	1	2	2	2	1	4	3	1	2	2	1	1	1	-3	skip	skip	skip	-3	-3	-3	-3	-3	-3	skip	skip	skip	skip	skip	skip		-3	-3	-3	-3	-3	-3	skip	skip	skip	skip
2	1	2	-3	0	0	1	1	22	1	1	1. 未婚	1	4	2	1	1	1	2	1	1	2	1	-3	skip	skip	skip	-3	-3	-3	-3	-3	-3	skip	skip	skip	skip	skip	skip		-3	-3	-3	-3	-3	-3	skip	skip	skip	skip
2	1	2	-3	0	0	1	1	21	1	1	1. 未婚	1	4	2	3	2	2	1	1	3	2	.	1	0	skip	1	2	1	2	2	2	2	2	2	2	skip	skip	skip		2	1	2	2	2	2	1	1	1	1
2	1	2	-3	0	0	1	1	21	1	1	1. 未婚	1	4	2	1	1	1	2	1	2	2	1	-3	skip	skip	skip	-3	-3	-3	-3	-3	-3	skip	skip	skip	skip	skip	skip		-3	-3	-3	-3	-3	-3	skip	skip	skip	skip
2	1	2	0	0	0	1	1	34	3	1	2	2	4	2	4	3	1	2	2	1	1	1	-3	skip	skip	skip	-3	-3	-3	-3	-3	-3	skip	skip	skip	skip	skip	skip		-3	-3	-3	-3	-3	-3	skip	skip	skip	skip
2	1	2	-3	0	0	1	1	20	1	3	1. 未婚	1	4	2	2	1	3	1	1	3	2	.	1	1	skip	1	1	2	2	1	2	2	2	2	2	skip	skip	skip		2	2	1	1	2	2	1	1	1	1
2	1	2	-3	0	0			21	1	1	1. 未婚	1	4	2	1	1	2	1	1	1	1	1	1	0	skip	1	1	2	2	1	1	2	1	1	2	3	3	1		2	1	1	1	2	2	1	1	1	1
1	1	1	50	0	2			28	2	1	1	1	3	1	5	3	2	2	1	1	1		1	1	-3		0	0	0	1	0	0	1	-2	-2	1	3			0	0	0	1	0	0	2	2	2
1	1	2	-3	0	2			32	3	1	1	1	4	2	3	2	2	2	1	1	1		1	1	-3		0	0	0	1	0	0	1	1	2	3	3			0	0	0	0	0	1	2	2	2
1	1	2	-3	0	2			27	2	1	1	1	5	2	5	3	2	2	1	1	1		2	-3	0		0	0	0	1	0	0	1	1	2	3	3			0	0	1	1	0	0	2	2	2
1	2	3	-3	0	2			33	3	1	1	1	3	1	3	2	2	2	1	.	2		1	1	-3		0	0	0	0	0	1	2	1	2	-3	-3			0	0	1	0	0	0	1	1	1
2	2	2	-3	0	2			23	1	1	1	1	3	1	1	1	1	1	2	1	1		-3	-3	-3		-3	-3	-3	-3	-3	-3	-3	-3	-3	-3	-3			-3	-3	-3	-3	-3	-3	-3	-3	-3
2	1	2	-3	0	2			(空)	.	1	1	1	4	2	5	3	1	1	2	1	2		-3	-3	-3		-3	-3	-3	-3	-3	-3	-3	-3	-3	-3	-3			-3	-3	-3	-3	-3	-3	-3	-3	-3
1	1	2	-3	0	2			54	4	1	2	2	3	1	2	1	2	2	1	1	1		2	-3	0		1	0	0	1	0	0	1	1	2	3	3			0	0	1	1	1	0	2	2	2
1	1	2	-3	0	1			28	2	1	1	1	4	2	4	3	2	2	1	.	1		1	1	-3		0	0	0	1	0	0	2	2	2	-3	-3			0	0	0	0	0	1	2	2	2
1	1	2	-3	0	2			27	2	1	1	1	4	2	4	3	2	2	1	1	1		2	-3	1		0	0	0	1	0	0	1	-2	-2	3	3			0	0	0	0	0	1	2	2	2
1	1	1	10	0	1			23	1	1	1	1	4	2	4	3	2	2	2	1	1		2	-3	3		0	0	0	1	0	0	1	1	-2	3	2			0	0	0	0	0	1	2	2	2
1	1	2	-3	0	2			30	3	1	1	1	4	2	5	3	-2	.	2	.	1		3	1	3		0	0	0	1	0	0	2	1	2	-3	-3			0	0	0	0	0	1	4	4	4
1	1	1	50	0	1			(空)	.	1	1	1	5	2	5	3	2	2	1	1	1		2	-3	0		0	0	0	0	1	0	1	2	2	1	3			0	0	0	0	0	1	2	2	2
1	1	2	-3	0	2			43	4	1	3	2	4	2	3	2	2	2	2	1	1		1	2	-3		0	0	0	1	0	0	1	1	2	1	2			0	0	0	0	0	1	4	4	4
1	1	2	-3	0	2			24	1	1	1	1	5	2	1	1	2	2	1	1	2		1	1	-3		0	0	0	1	0	0	1	1	2	2	2			0	0	0	0	0	1	1	1	1
1	1	2	-3	0	2			40	4	1	3	2	3	1	4	3	2	2	2	1	1		1	2	-3		0	0	0	1	0	0	1	1	2	1	2			0	0	0	1	0	0	2	2	2
1	1	1	150	0	1			31	3	1	1	1	2	1	4	3	2	2	1	1	1		2	-3	0		0	0	0	1	0	0	1	1	2	1	3			0	0	0	0	0	1	3	3	3
2	1	3	-3	0	1			35	4	1	2	2	4	2	5	3	1	1	2	0	2		-3	-3	-3		-3	-3	-3	-3	-3	-3	-3	-3	-3	-3	-3			-3	-3	-3	-3	-3	-3	-3	-3	-3
1	1	2	-3	0	1			25	2	1	1	1	4	2	2	1	-2	.	1	.	1		1	1	-3		1	0	0	0	0	0	2	1	2	-3	-3			1	0	0	0	0	0	3	3	3
1	1	2	-3	0	2			31	3	1	1	1	4	2	5	3	2	2	1	.	1		1	1	-3		0	0	0	1	0	0	2	1	2	-3	-3			0	0	1	0	0	0	3	3	3
2	1	2	-3	0	2			29	2	1	1	1	3	1	4	3	1	1	2	0	2		-3	-3	-3		-3	-3	-3	-3	-3	-3	-3	-3	-3	-3	-3			-3	-3	-3	-3	-3	-3	-3	-3	-3
1	1	2	-3	0	2			22	1	1	1	1	4	2	2	1	2	2	1	1	1		1	1	-3		0	0	0	1	0	0	1	1	-2	3	3			0	0	0	1	0	0	4	4	4
1	1	2	-3	0	2			21	1	1	1	1	4	2	2	1	2	2	1	.	1		3	1	0		0	0	0	1	1	0	2	2	2	-3	-3			0	1	1	1	0	0	3	3	3
1	1	2	-3	0	2			31	3	1	1	1	4	2	4	3	2	2	2	1	1		1	2	-3		1	0	0	0	0	0	1	1	2	1	3			0	0	0	0	0	1	3	3	3
1	1	3	-3	0	2			30	3	1	1	1	4	2	4	3	2	2	1	1	1		1	0	-3		0	0	0	1	0	0	1	1	2	2	3			0	0	0	0	0	1	3	3	3
2	1	2	-3	0	2			20	1	1	1	1	3	1	3	2	1	1	2	0	2		-3	-3	-3		-3	-3	-3	-3	-3	-3	-3	-3	-3	-3	-3			-3	-3	-3	-3	-3	-3	-3	-3	-3
2	1	2	-3	0	2			20	1	1	1	1	4	2	1	1	3	1	2	1	1		3	1	1		0	0	1	1	0	0	1	1	2	1	2			0	0	0	0	0	1	2	2	1
2	1	2	-3	0	2			32	3	1	1	1	3	1	5	3	2	2	2	1	1		3	1	1		1	0	0	1	0	0	1	1	1	1	3			0	0	0	0	0	1	4	4	4
2	1	1	20	0	2			20	1	1	1	1	4	2	1	1	2	2	1	1	1		1	1	-3		1	0	0	0	0	0	1	1	2	2	3			0	0	0	1	0	0	2	2	1
2	1	2	-3	0	2			31	3	1	2	2	4	2	3	2	1	1	2	0	2		-3	-3	-3		-3	-3	-3	-3	-3	-3	-3	-3	-3	-3	-3			-3	-3	-3	-3	-3	-3	-3	-3	-3
2	1	2	-3	0	2			54	4	1	2	2	4	2	5	3	3	1	1	.	1		2	-3	0		0	0	0	1	0	0	-2	1	1	-3	-3			0	0	0	1	0	0	2	2	2
2	1	2	-3	0	2			22	1	1	1	1	4	2	1	1	2	2	2	1	1		2	-3	3		0	0	0	1	0	0	1	1	2	3	3			0	0	0	1	1	0	2	2	2
2	1	1	50	0	2			27	2	1	1	1	5	2	5	3	1	1	1	0	1		-3	-3	-3		-3	-3	-3	-3	-3	-3	-3	-3	-3	-3	-3			-3	-3	-3	-3	-3	-3	-3	-3	-3
2	1	2	-3	0	2			21	1	1	1	1	4	2	1	1	1	1	1	0	1		-3	-3	-3		-3	-3	-3	-3	-3	-3	-3	-3	-3	-3	-3			-3	-3	-3	-3	-3	-3	-3	-3	-3
2	1	1	5	0	2			27	2	1	1	1	4	2	3	2	3	1	1	.	.		2	-3	(空)		0	0	0	1	0	0	-2	1	-2	-3	-3			0	0	1	0	0	0	3	3	3
2	1	3	-3	0	2			47	4	1	2	2	3	1	2	1	1	1	2	1	1		-3	-3	-3		-3	-3	-3	-3	-3	-3	-3	-3	-3	-3	-3			-3	-3	-3	-3	-3	-3	-3	-3	-3
2	1	2	-3	0	2			55	4	1	2	2	3	1	4	3	1	1	2	1	2		-3	-3	-3		-3	-3	-3	-3	-3	-3	-3	-3	-3	-3	-3			-3	-3	-3	-3	-3	-3	-3	-3	-3
2	1	2	-3	0	2			29	2	1	1	1	4	2	1	1	1	1	1	1	2		-3	-3	-3		-3	-3	-3	-3	-3	-3	-3	-3	-3	-3	-3			-3	-3	-3	-3	-3	-3	-3	-3	-3
2	1	2	-3	0	2			20	1	1	1	1	4	2	1	1	1	1	1	0	.		-3	-3	-3		-3	-3	-3	-3	-3	-3	-3	-3	-3	-3	-3			-3	-3	-3	-3	-3	-3	-3	-3	-3
2	1	2	-3	0	2			48	4	2	2	2	3	1	2	1	1	1	2	1	1		-3	-3	-3		-3	-3	-3	-3	-3	-3	-3	-3	-3	-3	-3			-3	-3	-3	-3	-3	-3	-3	-3	-3
1								29	2		1	1	4	2	5	3	男	1	1	1	1																			0	0	0	1	0	0
1								24	1		1	1	3	1	4	3	男	1	2	1	1																			0	0	1	0	0	0
1								30	3		1	1	5	2	3	2	男	1	1	2	1																			0	0	0	0	0	1
1								30	3		1	1	4	2	3	2	男	1	1	2	1																			0	0	0	1	0	0
1								25	2		1	1	4	2	4	3	男	1	1	2	1																			0	0	1	0	0	0
1								50	4		1	1	4	2	3	2	男	1	2	1	1																			0	0	1	0	0	0
1								36	4		1	1	4	2	4	3	男	1	2	2	1																			0	0	1	0	0	0
1								49	4		3	2	5	2	5	3	男	1	2	1	1																			0	0	0	1	0	0
1								32	3		1	1	5	2	5	3	男	1	2	2	1																			0	0	1	1	0	0
1								29	2		1	1	3	1	3	2	男	1	2	1	1																			0	0	0	0	0	1
1								29	2		1	1	4	2	4	3	男	1	2	2	1																			0	0	1	0	0	0
1								33	3		1	1	4	2	5	3	男	1	2	2	1																			0	0	1	0	0	0
1								23	1		1	1	5	2	2	1	男	1	2	1	1																			0	0	1	1	0	0
1								26	2		1	1	4	2	3	2	男	1	1	2	1																			0	0	0	0	0	1
1								23	1		1	1	5	2	5	3	男	1	1	2	1																			0	0	1	0	0	0
1								27	2		1	1	4	2	4	3	没有	.	1	1	1																			0	1	0	0	0	0
1								25	2		1	1	2	1	3	2	男	1	2	1	1																			0	0	0	0	0	1
1								37	4		1	1	4	2	4	3	男	1	1	2	1																			0	0	1	0	0	0
1								27	2		1	1	4	2	4	3	男	1	2	1	1																			0	0	0	0	0	1
1								22	1		1	1	4	2	1	1	男	1	2	2	1																			0	0	1	1	0	1
1								26	2		1	1	4	2	3	2	男	1	2	2	2																			0	0	0	1	0	0
1								24	1		1	1	4	2	3	2	男	1	2	1	1																			0	0	1	0	0	0
1								30	3		1	1	4	2	4	3	男	1	1	1	2																			0	0	1	0	0	0
1								31	3		2	2	5	2	5	3	男	1	1	2	1																			0	0	1	0	0	0
1								32	3		1	1	4	2	3	2	男	1	1	2	1																			0	0	0	0	0	1
1								24	1		1	1	5	2	1	1	男	1	2	2	1																			0	0	0	0	0	1
1								22	1		1	1	4	2	3	2	男	1	1	2	1																			0	1	0	0	0	0
1								22	1		1	1	4	2	4	3	男	1	1	1	1																			0	0	1	0	0	0
1								20	1		1	1	4	2	3	2	男	1	2	2	1																			0	0	1	1	0	0
1								20	1		1	1	4	2	2	1	男	1	2	2	1																			0	0	1	1	0	0
1								19	1		1	1	4	2	1	1	男	1	1	1	1																			0	0	0	1	0	0
1								26	2		2	2	4	2	4	3	保密	.	2	1	1																			0	0	1	0	0	0
1								32	3		1	1	4	2	5	3	男	1	1	1	1																			0	1	1	0	0	0
1								27	2		1	1	5	2	5	3	男	1	2	1	1																			0	0	0	1	0	0
1								26	2		1	1	5	2	5	3	男	1	2	1	1																			0	0	0	1	0	0
1								22	1		1	1	5	2	1	1	男	1	2	2	1																			0	0	0	0	0	1
1								25	2		1	1	5	2	4	3	男	1	1	1	1																			0	0	1	0	0	0
1								23	1		1	1	4	2	4	3	男	1	1	1	1																			0	0	1	1	0	0
1								33	3		1	1	4	2	4	3	男	1	1	1	1																			0	1	1	1	1	0
1								28	2		1	1	4	2	4	3	男	1	2	1	1																			0	0	0	0	0	1
1								25	2		1	1	4	2	4	3	男	1	2	2	1																			0	0	1	1	0	0
1								25	2		1	1	5	2	3	2	男	1	2	2	1																			0	0	1	0	0	0
1								28	2		1	1	4	2	4	3	男	1	1	1	1																			0	0	0	0	0	1
1								21	1		1	1	4	2	2	1	男	1	1	2	1																			0	0	1	0	0	0
1								29	2		1	1	5	2	1	1	男	1	2	1	1																			0	0	0	0	0	1
2								27	2		1	1	4	2	4	3	男	1	1	1	1																			0	0	1	1	0	0
2								29	2		1	1	5	2	5	3	男	1	1	1	1																			0	0	1	0	0	0
2								27	2		1	1	5	2	2	1	男	1	1	2	1																			0	0	0	0	0	1
2								29	2		1	1	4	2	5	3	男	1	1	1	1																			0	1	1	1	0	0
2								32	3		1	1	3	1	3	2	男	1	1	2	2																			0	1	0	0	0	0
2								20	1		1	1	4	2	1	1	男	1	1	2	1																			0	0	1	0	0	0
2								26	2		1	1	5	2	4	3	男	1	2	1	1																			0	0	1	0	0	0
2								26	2		1	1	4	2	3	2	男	1	1	2	1																			0	0	1	0	0	0
2								33	3		2	2	4	2	4	3	男	1	1	2	1																			0	0	0	0	0	1
2								29	2		1	1	4	2	5	3	男	1	2	2	1																			0	0	1	0	0	0
2								32	3		1	1	5	2	5	3	男	1	2	2	1																			0	0	0	0	0	1
2								24	1		1	1	4	2	1	1	男	1	2	2	1																			0	0	0	1	0	0
2								22	1		1	1	4	2	3	2	男	1	2	2	1																			0	0	1	1	0	0
2								28	2		1	1	5	2	5	3	都有	都有	1	2	1																			0	0	0	1	0	0
2								35	4		1	1	4	2	3	2	男	1	2	1	1																			0	0	1	0	0	0
2								24	1		1	1	4	2	3	2	男	1	1	2	2																			0	0	0	0	0	1
2								21	1		1	1	4	2	4	3	保密	.	1	2	1																			0	0	0	0	0	1
2								25	2		1	1	4	2	3	2	男	1	2	1	2																			0	0	1	0	0	0
2								22	1		1	1	4	2	4	3	男	1	2	2	1																			0	0	0	0	0	1
2								31	3		1	1	4	2	5	3	保密	.	2	1	1																			0	0	0	0	0	1
2								23	1		1	1	4	2	1	1	保密	.	1	1	1																			0	0	0	0	0	1
2								27	2		1	1	3	1	1	1	男	1	1	2	1																			0	0	1	0	0	0
2								29	2		1	1	5	2	5	3	男	1	2	2	1																			0	0	1	0	0	0
2								21	1		1	1	4	2	4	3	男	1	2	1	1																			0	0	1	0	0	0
2								26	2		1	1	5	2	4	3	男	1	2	1	1																			0	0	1	0	0	0
2								22	1		1	1	5	2	1	1	男	1	1	1	1																			0	0	1	0	0	0
2								31	3		1	1	4	2	4	3	男	1	2	1	1																			0	1	0	1	0	0
2								21	1		1	1	4	2	4	3	没有	.	1	2	1																			0	0	0	0	0	1
2								21	1		1	1	4	2	4	3	男	1	2	2	1																			0	0	1	0	0	0
2								30	3		1	1	4	2	5	3	男	1	1	2	1																			0	0	1	0	0	0
2								18	1		1	1	4	2	1	1	保密	.	1	1	1																			0	0	0	1	0	0
2								23	1		1	1	4	2	4	3	保密	.	1	1	1																			0	0	1	0	0	0
2								34	3		2	2	4	2	2	1	男	1	2	1	1																			0	0	0	1	0	0
2								31	3		1	1	4	2	5	3	男	1	2	2	1																			0	0	0	0	0	1
2								25	2		1	1	5	2	5	3	男	1	2	1	1																			0	0	1	0	0	0
2								31	3		1	1	4	2	5	3	男	1	2	1	1																			0	0	0	1	0	0
2								22	1		1	1	4	2	3	2	男	1	1	1	1																			0	0	0	0	0	0
2								21	1		1	1	4	2	1	1	男	1	1	2	1																			0	0	0	0	0	1
2								20	1		1	1	3	1	2	1	男	1	2	1	1																			0	1	1	0	0	0
2								29	2		1	1	3	1	5	3	男	1	2	2	1																			0	0	1	0	0	0
2								27	2		1	1	4	2	1	1	保密	.	2	1	1																			0	0	0	0	0	1
2								23	1		1	1	4	2	3	2	男	1	1	1																				0	1	1	1	0	0
2								27	2		1	1	4	2	4	3	男	1	1	1																				0	1	1	1	0	0
2								20	1		1	1	5	2	2	1	男	1	1	1																				0	0	1	0	0	0
2								35	4		1	1	4	2	3	2	男	1	1	2																				0	0	1	0	0	0
2								23	1		1	1	5	2	1	1	男	1	1	1																				0	0	0	0	0	1
2								25	2		1	1	4	2	5	3	男	1	1	1																				0	0	0	0	0	1
2								25	2		1	1	5	2	1	1	男	1	1	2																				0	0	0	0	0	1
2								28	2		1	1	4	2	3	2	男	1	1	2																				0	0	1	0	0	0
[truncated: 105 more columns]

## Sheet: codebook
Key information
	site	1. CBO			Without it in questionnaire
		2. Public STD clinic
	Test	1. Yes 2. No
	Donation	0. Not Offered
		1. Yes
		2. No
	Donation Amount	not offered/skip(-3)
	Donation Amount group	0. None
		1. <50 rmb
		2. 50-100 rmb
		3. >100 rmb
		4. Not offered
	Postcard	0. Not offered
		1. Yes
		2. No
	NG	0. Not tested
		1. Negative
		2. Postive
	CT	0. Not tested
		1. Negative
		2. Postive
A. Sociodemographics
A1	Age	Number
A1-1	Age Group	1. 18~24			Group age
		2. 25~29
		3. 30~34
		4. >34
A2	What is your gender identity？	1.Male	您的性别认同（gender identity）是？	男性(male)
		2.Female		女性(female)
		3.Non-binary		非二元性别者(non-binary)
		3.Gender neutral/ other gender minorities		性别中立(gender neutral)/其他
		4. did not disclose		未透露
A3	Current marital status:	1. Never married	您现在的法定婚姻状况为（与女性）：	未婚
		2. Engaged or Married		订婚或已婚
		3. Separated or divorced		分居或离异
		4. Widowed		丧偶
A3-1	Married Stauts	1. Never married			Regroup married status
		2. Ever married/engaged
A4	Highest level of completed education:	1. Elementary	您的最高受教育程度为：	小学
		2. Middle school		中学
		3. High school or vocational school		高中或中专
		4. Bachelor or associate degree		本科或大专
		5. Above bachelor’s degree		本科以上
A4-1	Education	1. Highschool and below			Regroup education
		2. Bachelors and above
A5	What is your total individual monthly income from all sources?	1. <1500 RMB/month	您的个人月收入为（包括所有来源）：	＜1500元/月
		2. 1500-3000 RMB/month		1500-3000元/月
		3. 3001-5000 RMB/month		3001-5000元/月
		4. 5001-8000 RMB/month		5001-8000元/月
		5. >8000 RMB/month		＞8000元/月
A5-1	Income	1. <3000			Regroup income
		2. 3000~5000
		3. ≥5000
A6	Who did you have sex within the past 12 months? Sex here refers to oral, anal, or vaginal intercourse.	1. Only men	在过去的12个月中，您曾与谁发生过性行为（包括口交、肛交以及阴道性交）？	只与男性发生过 （跳转到B1）
		2. Only women (skip to MSM questionnaire)		只与女性发生过（跳转到J1）
		3. Both men and women		与男性女性都发生过
A6-1	Ever had sex with another man	1. Yes 2. No			Regroup A6
A7	Sexual PartnerN	1. ≤1
		2. ≥2
A8	Ever engaged in Condomless	1. Yes
		2. No
		3. No sex in three months/ never has sex
A9	Ever Test for STD	1. Yes
		2. No
A10	PrEp-eligibility	1. Dissatisfy
		2. Satisfy
		3. without sufficient information
MSM Participants
B. Sexual behaviors
B1	Your current male sexual partner(s) status is (select all that apply)	1.Stable (Long-term）	您目前的男性性伴状况为：（）	1.固定或长期
		2.Casual		2.临时
		3.Both		3.两者兼有
		0. not male sexual partner/skip		0.没有男性伴侣
B2	In the past 3 months, how many stable male sexual partners have you ever had?	______(numbers)	过去3个月，您有过多少个男性固定性伴侣	数字	not male sexual partner=0
B3	In the past 3 months, how many casual male sexual partners have you ever had?	______(numbers)	过去3个月，您有过多少个男性临时性伴侣	数字
B3-1	Sexual PartnerN	1. At least one			Combine B1,B2, B3
		2. multiple
B4	How do you typically find your male sexual partners? (Multiple)		您通常是通过什么途径找到您的男性性伴侣？ [多选题]		0=not male sexual partner
B4.1	Mutual friend	1=Yes； 2=No； 0=not male sexual partner	共同的朋友
B4.2	Brothel	1=Yes； 2=No； 0=not male sexual partner	专门提供性服务的场所
B4.3	Entertainment establishments (e.g. karaoke lounge, bar)	1=Yes； 2=No； 0=not male sexual partner	娱乐场所（如KTV、酒吧
B4.4	Social media (e.g. Blued)	1=Yes； 2=No； 0=not male sexual partner	社交媒体（如Blued等
B4.5	Online forums or websites	1=Yes； 2=No； 0=not male sexual partner	论坛或网站
B4.6	Other, please specify	1=Yes； 2=No； 0=not male sexual partner	其他，请具体说明
B5	Have you had sexual behaviors as follows:		您是否发生过以下性行为：[矩阵单选题]
B5.1	Anal sex	1=Yes； 2=No； 0=not male sexual partner	肛交	1.是 2.否	0=not male sexual partner
B5.2	Oral Sex	1=Yes； 2=No； 0=not male sexual partner	口交	1.是 2.否
B5.3	Vaginal Sex	1=Yes； 2=No； 0=not male sexual partner	阴道性交	1.是 2.否
B6	What is your role during anal sex?	1. Mostly receptive (bottom)	您在发生肛交性行为时：（B5选“是”出现）	1.大多是主动插入方 （1）
		2. Mostly insertive (top)		2.大多是被动接受方（0）
		3. Half and half (versatile)		3.主动兼被动（0.5）
B7	In the past 3 months, when you had sex (oral, anal, or vaginal), how frequently did you use condoms?	1. Never	最近3个月，您发生性行为（包括口交，肛交和阴道性行为）时使用安全套的频率如何？	1. 从未使用	0=not male sexual partner
		2. Sometimes		2. 偶尔使用
		3. All the time
		0=not male sexual partner		3. 每次都用
B7-1	Ever engaged in Condomless	1.Yes 2. No			Regroup Condom use condition
B8	In the past, have you told anyone about your sexuality or sexual history with men? (Select all that apply)		在您此刻做检测之前，您是否将性取向或曾跟男性发生过性行为的事情，告诉过其他人？（多选题）
B8.1	Yes, my long-term female partner/wife	1=Yes； 2=No； 0=not male sexual partner	是的，告诉过女性长期伴侣或妻子		0=not male sexual partner
B8.2	Yes, my family members	1=Yes； 2=No； 0=not male sexual partner	是的，告诉过家人
B8.3	Yes, my friends	1=Yes； 2=No； 0=not male sexual partner	是的，告诉过朋友
B8.4	Yes, my healthcare providers	1=Yes； 2=No； 0=not male sexual partner	是的，告诉过医务人员
B8.5	Yes, others:	1=Yes； 2=No； 0=not male sexual partner	是的, 告诉过其他人，请说明_________
B8.6	No one	1=Yes； 2=No； 0=not male sexual partner	没有告诉过任何人
C. Clinical Information
C1	history of STD testing		关于您最近一次性传播疾病的检测，选择符合您的实际情况:
C1.1	HIV	1. Never tested	HIV	1.没有做过检测
C1.2	Syphilis	2. Tested over a year ago	梅毒	2.超过一年
C1.3	Hepatitis C	3. Tested in the past year	丙肝	3.一年内做过
C1.4	Hepatitis B		乙肝
C1.5	Gonorrhea		淋病
C1.6	Chlamydia		衣原体
C1.7	Ever Test for STD	1. Yes 2. No			Merge STD information
C1.8	PrEp-eligibility_MSM	1. Dissatisfy
		2. Satisfy
C2	Where did you get your last testing for STDs?	1.Self-testing	您最近一次做的性传播疾病的检测是在：（）	自检
		2.Hospital/local community health center		医院/社区卫生服务中心检测
		3.LGBTQ+organizations		性少数群体组织（如广州地区的智同、岭南伙伴，珠海地区的旭同等）
		4.Blood donation agencies		献血机构
		5.Centers for Disease Control and Prevention		疾控中心
C3	Where have you ever sought treatment for STDs? (Select all that apply)		在您过去的性病治疗中，您会选择去：[多选题]
C3.1	No experience	1=Yes 2=No	没有就诊经历
C3.2	Public hospitals	1=Yes 2=No	公立医院
C3.3	Private hospitals or private clinics	1=Yes 2=No	私立医院或私立诊所
C3.4	Chinese medicine hospitals or Chinese medicine clinics	1=Yes 2=No	中医医院或中医诊所
C3.5	Other, please specify	1=Yes 2=No	其他，请具体说明
C4	Have you ever diagnosed and treated yourself for an STD without consulting a physician?	1.Yes	您是否曾经在没有咨询医生的情况下自行诊断和治疗自己的性病？	1. 是
		2.No (skip to C6)		2. 否（跳转C6）
C5	Where did you get the medicine for the STD treatment? (Select all that apply)		您的过往性病治疗中，药物来源情况为：[多选题]
C5.1	No medicine treatment, symptoms vanished	1=Yes 2=No	未经药物治疗，症状已消失
C5.2	.Hospitals or pharmacies using previous prescriptions	1=Yes 2=No	持过往医生开具处方于医院或药房购买
C5.3	Remaining medication from the latest treatment	1=Yes 2=No	上一次治疗剩余的药物
C5.4	Local pharmacies or online without prescriptions	1=Yes 2=No	无处方，于当地药房或线上购买
C5.5	Family, friends or others	1=Yes 2=No	家人/朋友/身边的人提供
C5.6	Chinese medicine clinics	1=Yes 2=No	中医诊所
C5.7	Other, please specify	1=Yes 2=No	其他，请具体说明
C6	How much did you normally spend each time for sexually transmitted diseases testing?	1.free	通常情况下，您每次做性传播疾病的检测可能会花费多少钱：（）	免费
		2.less than 200 yuan		<200元
		3.200-500 yuan		200-500元
		4.501-1000 yuan		501-1000元
		5.more than 1000 yuan		>1000元
D. Community Engagement
D1	Have you ever participated in online forums or discussions on social media (ie. Weixin, Weibo, Twitter, or other online communities) about issues related to the LGBTQ+ community?	1.Yes	您是否于在线论坛或在社交媒体平台（如微信、微博、推特或其他在线社群）参与讨论过性少数群体相关的问题？
		2.No
		0. never has sex with man
D2	Are you aware of any ongoing LGBTQ+ community related events？	1.Yes	您是否知道任何正在进行中的性少数群体群体的社群活动？
		2.No
		0. never has sex with man
D3	Have you ever encouraged others to use public health resource services, such as HIV/syphilis testing?	1.Yes	您是否曾鼓励他人去使用公共医疗资源服务，比如HIV/梅毒检测？
		2.No
		0. never has sex with man
D4	Have you ever attended LGBTQ+ community related events?	1.Yes	您是否曾参与过性少数群体群体相关的社群活动？		0 not male sexual partner ;<1.5= low, 1.5= moderate; >1.5=high(revers result)	revers it
		2.No
		0. never has sex with man
D5	Have you ever donated to LGBTQ+ community related causes, events, or organizations? (other than today)	1.Yes	您是否曾捐助过性少数群体群体相关的组织或活动？（不包括今日）
		2.No
		0. never has sex with man
D6	Have you ever volunteered for LGBTQ+ community causes, events, or organizations?	1.Yes	您是否曾为性少数群体群体相关的活动或组织做过志愿者？
		2.No
		3.Not sure, please specify ____________
PIF Participation
G1	Today, you get tested by:	1.Yourself (Skip To G3)	今天，您来测试的方式是：	1.自行前往（跳至G3）
		2.With a friend from the LGBTQ+ community		2.性少数群体中的伙伴陪同
		3.With a family member		3.家人陪同
		4.Other___________		4.其他，请说明______。
		0. not		0.没参加
G2	How do you know this pay-it-forward?	1.At the hospital or clinic	您是通过什么途径知道接力检的？	1.医院或诊所
		2.Social media		2.社交媒体
		3.LGBTQ+ community-based organizations		3.性少数群体社群组织
		4.Friends from the LGBTQ+ community		4.性少数群体群体中的朋友
		5.Referral of medical staff		5.医护人员介绍
		6.Other_______________		6.其他
G3	What are your reasons for participating in the pay-it-forward project? (multiple choice)		您参与接力检的原因有哪些？（多选）
G3.1	To get a free test.	1= Yes 2=No	想获得免费检测
G3.2	To receive incentive	1= Yes 2=No	想获得参与奖励金
G3.3	To obtain an authoritative test result for health status	1= Yes 2=No	想获得权威检测结果，了解自身健康状况
G3.4	Received a testing invitation from a friend from the LGBTQ+ community	1= Yes 2=No	性少数群体圈子的朋友邀请我参与
G3.5	Trust in the community-based organization or clinics that introduced the project	1= Yes 2=No	信任介绍该项目的社群组织或者医疗机构
G3.6	Had an interest in this research project	1= Yes 2=No	想了解相关的科研项目
G3.7	The design of the pay-it-forward project is LGBTQ+ friendly	1= Yes 2=No	项目的出发点是对性少数群体友好的
G3.8	Other	1= Yes 2=No	其他
Non-MSM participants
J. Sexual behaviors
J1	In the past 3 months, how many stable female sexual partners have you ever had?	______(numbers)	在过去的三个月中，您有过多少个女性固定性伴侣
J2	In the past 3 months, how many casual female sexual partners have you ever had?	______(numbers)	在过去的三个月中，您有过多少个女性临时性伴侣
J2.1	Sexual PartnerN	1. At least one			Combine J1,J2
		2. multiple
J3	In the past 3 months, when you had sex, how frequently did you use condoms?	1. Never	在过去的三个月中，您发生性行为时使用安全套的频率如何？	1.从未使用
		2. Sometimes		2.偶尔使用
		3. All the time		3.每次都用
J3.1	Ever engaged in Condomless	1.Yes 2. No			Regroup Condom use condition
J4	How do you typically find your sexual partners? (Multiple)		您通常如何找到您的性伴侣？ (可多选)
J4.1	Everyday life (e.g. workplace, friends)		日常生活中（如工作场合，朋友）
J4.2	Brothel		专门提供性服务的场所
J4.3	Massage parlor		按摩院
J4.4	Entertainment establishments (e.g. karaoke lounge, bar, pub, nightclub)		娱乐场所（如卡拉OK厅、酒吧、夜总会）
J4.5	Online dating applications (e.g. Tantan, Momo)		线上交友软件（如探探，陌陌）
J4.6	Social media		社交媒体
J4.7	Online forums or websites		在线论坛或网站
J4.8	Other, please specify		其他，请说明
K. Clinical information
K1	history of STD testing	1. Never tested	在今天之前，您是否曾进行过以下检测
K1.1	HIV	2. Tested over a year ago	HIV	1.没有做过检测
K1.2	Syphilis	3. Tested in the past year	梅毒	2. 超过一年
K1.3	Hepatitis C		丙肝	3. 一年内做过
K1.4	Hepatitis B		乙肝
K1.5	Gonorrhea		淋病
K1.6	Chlamydia		衣原体
K1.7	Ever Test for STD	1.Yes 2. No			Merge STD information
K1.8	PrEp-eligibility_nonMSM	1. Dissatisfy
		2. Satisfy
K2	Where did you get your last testing for STDs? (never tested STD, skip to K3)	1. Self-testing	您最近一次的性传播疾病（比如HIV、梅毒等）检测为?(没做过检测，跳过此题)	自检
		2. Hospital/local community health center		医院/社区卫生服务中心检测
		3. Community organizations		社群组织
		4. Blood donation agencies		献血机构
		5. Centers for Disease Control and Prevention		疾控中心
K3	How much did you normally cost for sexually transmitted diseases testing per visit?	1. Free	通常情况下，您每次做性传播疾病的检测可能会花费多少钱：（）	免费(无花费)
		2. less than 200 yuan		<200元
		3. 200-500 yuan		200-500元
		4. 501-1000 yuan		501-1000元
		5. more than 1000 yuan		>1000元
K4	Which of the following factors do you think would influence you to get tested for STDs? (Select all that apply)		您认为下列哪些因素会影响您做性病检测？( ) [多选题]
K4.1	Time		没有时间
K4.2	Cost		费用高
K4.3	Information about STDs and STDs testing		缺乏了解信息的渠道
K4.4	Fear of knowing having a severe disease after testing		担心检查出来大病没办法应对
K4.5	Attitude and service of hospitals or medical institutions		医院或者体检机构的态度和服务
K4.6	Difficult to talk about		难以启齿
K4.7	Other, please specify		其他，请具体说明
L. Community Engagement
L1	Have you ever volunteered for any causes, events, or organizations? (other than today)	1. Yes	您是否曾为任何活动或组织做过志愿者？（不包括今日）
		2. No
		3. Not sure, please specify ____________
L2	Have you ever donated to LGBTQ+community related causes, events, or organizations? (other than today)	1. Yes	您是否曾捐助过性少数群体群体相关的组织或活动？（不包括今日）
		2. No
L3	Have you ever donated to other community related (non-LGBTQ+) causes, events, or organizations? (other than today)	1. Yes	您是否曾捐助过其他的（非性少数群体群体相关）的组织或活动？（不包括今日）
		2. No
L4	Have you ever participated in online forums or discussions on social media (ie. Weixin, Weibo, Twitter, or other online communities) about issues related to the LGBTQ+ community?	1. Yes	您是否曾经参加过社交媒体（即微信、微博、推特或其他网络社区）上关于性少数群体相关问题的在线论坛或讨论？
		2. No
L5	Have you ever participated in online forums or discussions on social media (ie. Weixin, Weibo, Twitter, or other online communities) about issues related to the non-LGBTQ+ community?	1. Yes	您是否曾经参加过社交媒体（即微信、微博、推特或其他网络社区）上的在线论坛或讨论与非性少数群体有关的问题？
		2. No
Experience and Feelings of Participation
F1	What sample did you test today?	1.Self-service sampling	今天的检测样本是	1. 自主采样
		2. With the help of medical staff		2. 在医务人员协助下采样
	Did you donate during participating PIF?(Only for PIF groups)	A.Yes (Skip to 4)	您是否为PIF项目捐款？	是（转到5）
		B. No (Skip to 5)		否（转到6）
	Your donation amount	_______ (number)	您的捐款数额
	Did you create a message, postcard, image, or other material to encourage others to receive testing?(only for PIF community)	a. Yes	您是否创作了一些信息、明信片、图像或其他材料来鼓励他人接受测试？	1.是
		b. No		2.否
F2	Please fill in THREE words to describe how you felt immediately after you participate PIF		请用三个词描述您参加PIF项目后的即时感受
New Gratitude Scale
G1	I am thankful to the program for free testing.	1= strongly disagree;	我感谢该项目的免费检测。	1=强烈不同意;
G2	I am thankful to the program for the opportunity to better understand my health situation.	2= disagree;	我很感谢该项目让我有机会更好地了解我的健康状况。	2=不同意;
		3= slightly disagree;		3=略有不同意;
G3	I am thankful to the program for the opportunity to get connected with others.	4= neutral;	我感谢该项目提供了与他人建立联系的机会。	4=中立;
G4	Once I got to know that the donation came from others (knowing the local community cared about you and donated money for your test), it felt like an obligation to give back to others.	5=slightly agree;	一旦我知道捐款来自其他人（知道当地社群关心你并为你的检测捐款），感觉有了回馈他人的义务	5=略同意;
G5	My willingness to donate was because I wanted to express my kindness or goodwill.	6=agree;	我愿意捐款是因为我想表达我的善意或友好	6=同意;
G6	My reluctance to donate was because I hope to spend the money on myself, and not on others.	7= strongly agree	我不愿意捐款是因为我希望把钱花在自己身上，而不是别人身上	7=强烈同意
G7	My reluctance to donate was because of my tight financial situation.		我不愿意捐款是因为经济状况紧张
G8	After my participation in the program, I felt the care of others.		参加项目后，我感受到了别人的关怀
G9	After my participation in the program, I felt a sense of warmth.		参加项目后，我感到一种温暖的感觉
G10	After my participation in the program, I am willing to introduce this program to others.		参加该计划后，我愿意向其他人介绍此项目
H1	I am interested in being contacted by WeChat about similar future sexual health research studies.	1. Yes	我有兴趣通过微信联系,了解未来类似的性健康研究。
		2. No
H2	I am interested to see the final report that comes out of this study and learn about related dissemination activities.	1. Yes	我想看到这项研究的最后报告，并了解相关的宣传活动。
		2. No
Q. Project understanding
Q1	According to your understanding, who funded the cost of your free CT/NG test?	1.Government and CDC	根据您的了解，您的免费 CT/NG 检测的费用是谁资助的？	1.政府和疾控中心
		2.Research organization		2.研究组织
		3.Previous participants		3.之前的参与者
		4.Hospital or community organization		4.医院或社群组织
		5.I don’t know		5.我不知道
Q2	As far as you know, how will your donation be handled?	1.My donation will support a government or CDC initiative	据您了解，您的捐款将如何处理？	1.我的捐款将支持政府或疾控中心的倡议
		2.My donation will only be used to support other participants’testing		2..我的捐款将仅用于支持其他参与者的检测
		3.My donation can be used by the organization for any purpose		3.我的捐款可被该组织用于任何目的
		4.I haven’t heard anything about donations		4.我没有听说过关于捐赠的消息
		5.I don’t know where my donation will be used		5.我不知道我的捐款将用于何处
Q3	What do you personally think are the benefits of the“Relay Inspection”project? (Multiple choice)		你个人认为“接力检”项目有什么好处？（可多选）
Q3.1	I can get free testing?	1=Yes 2=No	我可以得到免费检测
Q3.2	I can understand my STD infection status	1=Yes 2=No	我可以了解自身性病感染状况
Q3.3	If someone helps me, I can also help others.	1=Yes 2=No	有人帮了我，我也可以帮助别人
Q3.4	We can help more community friends detect	1=Yes 2=No	我们可以帮助更多社群朋友检测
Q3.5	Others:	1=Yes 2=No	其他：
Q4	What is your sexual orientation?(skip question)	1.Straight or heterosexual	您的性取向是？	1.直男或异性恋(straight) –> skip S and T, go to U directly
		2.Gay or homosexual
		3.Bisexual
		4.Pansexual
		5.Asexual
		6.Not sure / Undecided / Another identity not captured here
		7.Other ____________
Q5	Sex orientation	1. Heterosexual		Regroup Q4
		2. Sexual minority
S.Community connectedness (Sexual minority only)/ community cohesion(In old questionnaire)
S1	I feel that I am a part of the LGBTQ+ community.	1= strongly disagree;	我觉得我是性少数群体的一员。	1=非常不同意	根据averge 区分3class
		2= disagree;		;2=不同意;
S2	I feel a connection with other minority men in my community. (New question)	3=agree;	我跟社区的其他少数群体男性有一种联系	3=同意;
S3	I am willing to contribute to community activities for sexual minorities. (New question)	4= strongly agree	我乐意为性少数群体社群活动做出贡献	4=非常同意
S2	Participating in the LGBTQ+ community is a positive thing for me.		我对于加入性少数群体的态度是积极的。
S3	I am proud of the LGBTQ+ community.		我为性少数群体感到自豪。
S4	The diagram below is designed to represent your relationship (“Self”) with LGBTQ+ as a group ("LGBTQ+"). Please indicate your relationship by selecting the option that best captures your relationship with this LGBTQ+ as a group.		下列五张图表示“自我”与“LGBTQ+群体”的关系, 请选择您认为最能表达您与LGBTQ+群体的关系的选项。 *self:自我
S5	It is important to me to speak out for the rights related to the LGBTQ+ community.		对我来说，为性少数群体的相关权益发声是重要的。
S6	As long as I work with my peers in the LGBTQ+ community, the problems in the LGBTQ+ community we can be solved.		只要我与性少数群体中的伙伴一起努力，大家面临的问题就能被解决
S7	I really feel that any problems faced by the LGBTQ+ community are also my own problems.		我由衷认为性少数群体所面临的问题也是我个人需要面对的问题。
community cohesion(In old questionnaire)
S8	I recognize my LGBTQ+ identity		我意识到我的LGBTQ+身份。	GDDH without
S9	I am proud of being a part of the LGBTQ+ community.		我很自豪能成为LGBTQ+社群的一员	GDDH without
S10	If the LGBTQ+ community faces any issues, we can work together to solve them.		如果LGBTQ+社群面临任何问题，我们可以共同努力解决它们。	GDDH without
S11	If I need to discuss my personal issues with someone, I would be more inclined to talk to a friend from the LGBTQ+ community.		如果我需要与人讨论自己的私人问题，我会更倾向于与性少数群体的朋友商量。
S12	If I needed a place to stay, I would be more inclined to seek out friends from the LGBTQ+ community to help.		如果我需要地方住，我会更倾向寻求性少数群体中的朋友收留我。
S13	I can trust most of the LGBTQ+ people I know.		我可以信任大部分认识的性少数群体人群。
T.Self-identification/Internalized Homophobia
T1	If possible, I would prefer to be heterosexual.	1= strongly disagree;	如果可以，我更希望自己是异性恋。	1=非常不同意;	1= strongly agree 2= Agree 3=Neither agree nor disagree 4= disagree 5= Strongly disagree
T2	If I were heterosexual, I would be happier.	2= disagree;	如果我是异性恋，我觉得我会更加快乐。	2=不同意;
T3	Although there are some ways to change my sexual orientation, I am reluctant to try.	3=Neither agree nor disagree;	如果有一些方法可以改变我的性取向，我会愿意去尝试	3=既不同意也不反对；	本就是reverse question，不用更改
T4	It is forbidden to reveal your sexual orientation in the civil service system.	4=Agree	我觉得在体制中，是禁止我们透露自己性取向的。	4=同意;	1= strongly agree 2= Agree 3=Neither agree nor disagree 4= disagree 5= Strongly disagree
T5	If you reveal your sexual orientation in the workplace, it will endanger your career.	5= Strongly agree	如果在工作场所透露自己性取向，我觉得将危及我的职业生涯。	5=非常同意
T6	In most situations, I do not care about whether other people know about my sexual orientation.		在大多数情况下，我会在意其他人是否知道我的性取向。		本就是reverse question，不用更改
T7	I am worried that my sexual orientation will disgrace my family.		我担心我的性取向会使我的家庭蒙羞。		1= strongly agree 2= Agree 3=Neither agree nor disagree 4= disagree 5= Strongly disagree
T8	Any mentions of the word “homosexuality” or “LGBTQ+” make me feel panic.		任何提到 “同性恋 ”或 “性少数群体”这个词的地方都让我感到恐慌
T9	I cannot fulfill traditional filial piety, which makes me feel impious.		如果我不能履行传统的家庭责任（比如结婚、生育），我会觉得自己不孝。
U.Community conectedness(straight-identified only)
U1	I feel a connection with other men in the community.(new question)	1= strongly disagree;	我跟社区的其他男性有一种联系	1=非常不同意;
U2	I am happy to contribute to community activities(new question)	2= disagree;	我乐意为社区活动做出贡献	2=不同意;
U3	The problems faced by the community are also problems I need to face personally.(new question)	3=agree;	社区所面临的问题也是我个人需要面对的问题。	3=同意;
U4	As long as we work together, the problems facing the community can be solved.(new question)	4= strongly agree	只要我们一起努力，社区面临的问题就能被解决。	4=非常同意
